# Supplementary material for: Accuracy of Thoracic Ultrasonography for the Diagnosis of Pediatric Pneumonia: A Systematic Review and Meta-Analysis
Source: Diagnostics (Basel). 2023 Nov 16;13(22):3457. doi: 10.3390/diagnostics13223457 (PMC10670251; doi:10.3390/diagnostics13223457)
Supplement: Supplementary file 1 [file diagnostics-13-03457-s001.zip]

Archive with 1 entries (1 files):
- diagnostics-2667447-supplementary.pdf
